# Supplementary material for: Genetic Diversity and Population Structure Analysis in Guar
Source: Plants (Basel). 2024 Nov 13;13(22):3183. doi: 10.3390/plants13223183 (PMC11597707; doi:10.3390/plants13223183)
Supplement: Supplementary file 1 [file plants-13-03183-s001.zip]

Archive with 1 entries (1 files):
- plants-3202304-supplementary.pdf
